# Supplementary material for: Encapsulation of Hydrophobic Porphyrins into Biocompatible Nanoparticles: An Easy Way to Benefit of Their Two-Photon Phototherapeutic Effect without Hydrophilic Functionalization
Source: Cancers (Basel). 2022 May 10;14(10):2358. doi: 10.3390/cancers14102358 (PMC9139875; doi:10.3390/cancers14102358)
Supplement: Supplementary file 1 [file cancers-14-02358-s001.zip]

Archive with 1 entries (1 files):
- cancers-1703973-supplementary.pdf
